# Supplementary material for: Isolation, Characterization, and Application of Clostridium sporogenes F39 to Degrade Zearalenone under Anaerobic Conditions
Source: Foods. 2022 Apr 20;11(9):1194. doi: 10.3390/foods11091194 (PMC9103434; doi:10.3390/foods11091194)
Supplement: Supplementary file 1 [file foods-11-01194-s001.zip]

Archive with 1 entries (1 files):
- foods-1654857-supplementary.pdf
